# Supplementary material for: Palbociclib Combined with an Aromatase Inhibitor in Patients with Breast Cancer with Lung or Liver Metastases in US Clinical Practice
Source: Cancers (Basel). 2023 Nov 2;15(21):5268. doi: 10.3390/cancers15215268 (PMC10649131; doi:10.3390/cancers15215268)
Supplement: Supplementary file 1 [file cancers-15-05268-s001.zip]

Archive with 1 entries (1 files):
- cancers-2674513-supplementary.pdf
